# Supplementary material for: Investigating the Mechanism of Action of Anti-Dengue Compounds as Potential Binders of Zika Virus RNA-Dependent RNA Polymerase
Source: Viruses. 2023 Jul 4;15(7):1501. doi: 10.3390/v15071501 (PMC10384299; doi:10.3390/v15071501)
Supplement: Supplementary file 1 [file viruses-15-01501-s001.zip]

Archive with 1 entries (1 files):
- viruses-2438717-supplementary.pdf
